# Supplementary material for: Small Fiber Neuropathy Associated with Post-COVID-19 and Post-COVID-19 Vaccination Arthritis: A Rare Post-Infective Syndrome or a New-Onset Disease?
Source: J Pers Med. 2024 Jul 25;14(8):789. doi: 10.3390/jpm14080789 (PMC11355276; doi:10.3390/jpm14080789)
Supplement: Supplementary file 1 [file jpm-14-00789-s001.zip]

Archive with 1 entries (1 files):
- jpm-3100561-supplementary.pdf
